# Supplementary material for: Languedoc lagoon environments and man: Building a modern analogue botanical macroremain database for understanding the role of water and edaphology in sedimentation dynamics of archaeobotanical remains at the Roman port of Lattara (Lattes, France)
Source: PLoS One. 2020 Jun 18;15(6):e0234853. doi: 10.1371/journal.pone.0234853 (PMC7302497; doi:10.1371/journal.pone.0234853)
Supplement: S1 Table — Information about the samples can be found in the second sheet. (XLSX) [file pone.0234853.s001.xlsx]

## Sheet: data
site name			Lironde	Lironde	Lez	Lez	Saint Sauveur	Saint Sauveur	Étang de la Grande Palun	Étang de la Grande Palun	Étang de la Grande Palun	Étang de la Grande Palun	Étang de la Grande Palun	Canal du Japon	Canal du Japon	Canal du Japon	Canal du Japon	Tourtoulen	Tourtoulen	Tourtoulen	Tourtoulen	Tourtoulen	Étang de Vaccarès	Étang de Vaccarès	Étang de Vaccarès	Étang de Vaccarès	Étang de Vaccarès	Étang de Vaccarès	Étang de Vaccarès	Étang de Vaccarès	Étang de Vaccarès	Étang de Vaccarès
feature			L-T2	L-T2	L-T3	L-T3	L-T5	L-T5	P-T1	P-T1	P-T1	P-T1	P-T1	R-T2	R-T2	R-T2	R-T2	T-T1	T-T1	T-T1	T-T1	T-T1	V-T1	V-T1	V-T1	V-T2	V-T2	V-T2	V-T2	V-T2	V-T2	V-T2
analyses by			Bigna Steiner	Bigna Steiner	Bigna Steiner	Bigna Steiner	Bigna Steiner	Bigna Steiner	Bigna Steiner	Bigna Steiner	Bigna Steiner	Bigna Steiner	Bigna Steiner	Bigna Steiner	Bigna Steiner	Bigna Steiner	Bigna Steiner	Bigna Steiner	Bigna Steiner	Bigna Steiner	Bigna Steiner	Bigna Steiner	Bigna Steiner	Bigna Steiner	Bigna Steiner	Bigna Steiner	Bigna Steiner	Bigna Steiner	Bigna Steiner	Bigna Steiner	Bigna Steiner	Bigna Steiner
volume (l)			2	3	2	2	2	2	2.1	2	2.3	2	2.04	1.7	2.3	2.6	2.2	1.6	2	1.9	1.85	1.85	1.26	1.5	2	1.3	1.8	1.8	1.8	1.15	2.1	1.85
sample nr.			L_T2_P1	L_T2_P2	L_T3_P1	L_T3_P2	L_T5_P1	L_T5_P2	P_T1_P1	P_T1_P2	P_T1_P3	P_T1_P4	P_T1_P5	R_T2_P1	R_T2_P2	R_T2_P3	R_T2_P4	T_T1_P1	T_T1_P2	T_T1_P3	T_T1_P4	T_T1_P5	V_T1_P3	V_T1_P4	V_T1_P5	V_T2_P1_1	V_T2_P1_2	V_T2_P2	V_T2_P3	V_T2_P4	V_T2_P5	V_T2_P6
	type	state	density (remain/l)
aquatic plants oligotrophic
Chara spec.	oogonium	sf	2	5.3333	0.5		144		1593.81	1520	17.3913			1894.12	1680	1033.85	0.4545						268.254	1.3333	8	0.7692	44.4444		1.6667	63.4783	122.381	1011.89
Chara spec.	gyrogonite	sf	976		0.5	1.5	352		1.4286					398.824	34.7826								31.746
Nitella spec.	oogonium	sf		4			120							1543.53	333.913	492.308
density			978	9.3333	1	1.5	616	0	1595.24	1520	17.3913	0	0	3836.47	2048.7	1526.15	0.4545	0	0	0	0	0	300	1.3333	8	0.7692	44.4444	0	1.6667	63.4783	122.381	1011.89
nr. of species			1	2	1	1	2	0	1	1	1	0	0	2	2	2	1	0	0	0	0	0	1	1	1	1	1	0	1	1	1	1
aquatic plants meso-/eutrophic
cf. Althenia filiformis	seed/fruit	sf																													3.80952	5.94595
Elatine spec.	seed/fruit	sf																	0.5
Lemna sp.	seed/fruit	sf						0.5	0.4762
Ludwigia peploides	seed/fruit	sf				7												2.5	45.5
Myriophyllum spicatum	seed/fruit	sf												14.7059	43.913	10.3846	0.4545
Myriophyllum spec.	seed/fruit	sf																													2.381	1.0811
Najas cf. minor	seed/fruit	sf																													0.4762
Najas spec.	seed/fruit	sf	0.5
Potamogeton spec.	seed/fruit	sf					4.5		6.1905	28.5	0.4348	1		80.5882	155.652	95.3846	34.5455	0.625					49.2063	0.6667	1	0.7692	0.5556	0.5556	1.6667	22.6087	11.9048	43.2432
Ranunculus sp. aquatic	seed/fruit	sf	0.5	0.3333	0.5		874.5	0.5	0.4762	0.5		0.5		78.8235	431.304	213.077	22.2727						0.7937								0.9524	2.1622
Ruppia sp.	seed/fruit	sf																					0.7937
Ruppia cf. maritima	seed/fruit	sf							1.9048					53.5294	162.174	330.385	32.7273									1.5385				0.8696		0.5405
Zannichellia spec.	seed/fruit	sf					31							1.7647	2.1739	53.4615															0.4762
density			1	0.3333	0.5	7	910	1	9.0477	29	0.4348	1.5	0	229.412	795.217	702.692	90	3.125	46	0	0	0	50.7937	0.6667	1	2.3077	0.5556	0.5556	1.6667	23.4783	20.0001	52.9729
nr. of species			2	1	1	1	3	2	4	2	1	2	0	5	5	5	4	2	2	0	0	0	3	1	1	2	1	1	1	2	6	5
reed bed and sedge swamp plants
Alisma spec.	seed/fruit	sf	28				74.5												0.5
Alisma spec.	fruit	sf	47				47
Bolboschoenus spec.	seed/fruit	sf							3.8095
Eleocharis spec.	seed/fruit	sf					98.5
Leersia oryzoides	seed/fruit	sf																3.125
Lycopus europaeus s.l.	seed/fruit	sf				8				0.5	0.4348								130.5	6.3158			2.381					0.5556		2.6087
Phragmites australis	seed/fruit	sf					0.5	1	28.0952		25.2174	0.5	19.6078			7.6923							0.7937			0.7692						2.1622
Phragmites australis	flower	sf									1.3043	2.5	1.4706			0.3846								0.6667					0.5556
cf. Phragmites australis	seed/fruit	sf																								0.7692	2.2222		3.3333
cf. Phragmites australis	flower	sf																									1.1111		6.1111
Schoenoplectus mucronatus	seed/fruit	sf																					0.7937
Schoenoplectus spec.	seed/fruit	sf				0.5	182		183.333	90	10.4348	23	327.941	5.2941	65.6522	12.3077	0.9091		1.5				3.9683					120			11.9048	15.6757
Typha spec.	seed/fruit	sf	162	13.3333			744		0.4762		0.4348	40.5	1.4706	1145.88	779.13	516.923								8	5	0.7692	40	31.1111	0.5556	1.7391	214.762	69.1892
density			237	13.3333	0	8.5	1146.5	1	215.714	90.5	37.8261	66.5	350.49	1151.18	844.783	537.308	0.9091	3.125	132.5	6.3158	0	0	7.9367	8.6667	5	2.3076	43.3333	151.667	10.5556	4.3478	226.667	87.0271
nr. of species			2	1	0	2	5	1	4	2	4	3	3	2	2	3	1	1	3	1	0	0	3	2	1	2	2	3	2	2	2	3
shore line pioneers, salt tolerant
Apium graveolens	seed/fruit	sf	41.5	1.3333	0.5	0.5				1.5																0.7692	288.889		0.5556
Arthrocnemum/Salicornia/Sarcocornia	seed/fruit	sf															13.1818						31.746					2159.44	1.6667	2.6087	0.4762	1.6216
cf. Arthrocnemum/Salicornia/Sarcocornia	seed/fruit	sf															197.727									0.7692	0.5556	45.5556				1.6216
cf. Arthrocnemum/Salicornia/Sarcocornia	flower	sf																								0.7692
Atriplex cf. littoralis	seed/fruit	sf						0.5
Baccharis halimifolia	seed/fruit	sf							503.81	742	107.826	104	39.2157	0.5882
Baccharis halimifolia	flower head	sf							0.4762	5.5	1.3043	6
Limbarda crithmoides	seed/fruit	sf																					82.5397
Ranunculus cf. sardous	seed/fruit	sf															0.4545
Tamarix spec.	leaf	sf																					0.7937
cf. Tamarix spec.	seed/fruit	sf																											1.1111
density			41.5	1.3333	0.5	0.5	0	0.5	504.286	749	109.13	110	39.2157	0.5882	0	0	211.364	0	0	0	0	0	115.079	0	0	2.3076	289.445	2205	3.3334	2.6087	0.4762	3.2432
nr. of species			1	1	1	1	0	1	1	2	1	1	1	1	0	0	2	0	0	0	0	0	3	0	0	2	2	1	3	1	1	1
shore line pioneers
Bidens cf. frondosa	seed/fruit	sf																	6.5
Cyperus spec.	seed/fruit	sf		17.3333														1.25	2
cf. Cyperus spec.	flower head	sf																								3.0769
Cyperus/Scirpus	seed/fruit	sf	3966			1.5	1044
Persicaria hydropiper	seed/fruit	sf				1													5
Persicaria cf. minor	seed/fruit	sf																		0.5263
Ranunculus sceleratus	seed/fruit	sf					44											0.625	2.5											0.8696
Urtica dioica	seed/fruit	sf			0.5														6.5	0.5263
density			3966	17.3333	0.5	2.5	1088	0	0	0	0	0	0	0	0	0	0	1.875	22.5	1.0526	0	0	0	0	0	3.0769	0	0	0	0.8696	0	0
nr. of species			1	1	1	2	2	0	0	0	0	0	0	0	0	0	0	2	5	2	0	0	0	0	0	1	0	0	0	1	0	0
wetland plants unassigned
Amaranthaceae	seed/fruit	sf	2.5		10	23.5	5	8.5	14.2857	86.5	45.6522	169	46.0784	2.3529	20.8696	43.0769	690	5.625	64.5	48.4211			375.397	1.3333	2.5	365.385	137.778	161.111	562.778	53.0435	7.619	122.162
Juncus spec.	seed/fruit	sf	1072.5				0.5		0.9524	1	0.8696		0.4902	1.1765	125.217	258.462	1251.36						1.5873			215.385	1.1111			0.8696		21.6216
Lythrum spec.	seed/fruit	sf			0.5
cf. Lythrum spec.	seed/fruit	sf						1
Plantago major s.l.	seed/fruit	sf					1.5
Rumex conglomeratus	fruit	sf				5													4.5
Rumex cf. conglomeratus	seed/fruit	sf																	1.5
Rumex sanguineus	seed/fruit	sf	9
Rumex sanguineus	fruit	sf				0.5
Veronica spec.	seed/fruit	sf	192			1												0.625	0.5
density			1276	0	10.5	30	7	9.5	15.2381	87.5	46.5218	169	46.5686	3.5294	146.087	301.538	1941.36	6.25	71	48.4211	0	0	376.984	1.3333	2.5	580.769	138.889	161.111	562.778	53.9131	7.619	143.784
nr. of species			4	0	2	4	3	2	2	2	2	1	2	2	2	2	2	2	3	1	0	0	2	1	1	2	2	1	1	2	1	2
riparian woodland and carr plants
Acer negundo	seed/fruit	sf																			8.6486
Alnus glutinosa	seed/fruit	sf																3.125	184.5	1.5789
Alnus spec.	seed/fruit	sf			2	48.5
Alnus spec.	cone (female)	sf			0.5
Amorpha fruticosa	seed/fruit	sf																	0.5		1.6216
Amorpha fruticosa	fruit	sf				1												45	95.5	25.7895	30.2703		2.381							2.6087	0.4762	0.5405
Fraxinus cf. angustifolia	seed/fruit	sf					2.5												1	1.5789	21.6216
Fraxinus cf. angustifolia	fruit	sf					24													3.6842	45.9459	8.1081
Fraxinus spec.	seed/fruit	sf	0.5
Fraxinus spec.	fruit	sf				2
Laurus nobilis	seed/fruit	sf																	1
Nasturtium spec.	seed/fruit	sf	28	0.3333	0.5	1.5
Platanus cf. hispanica	seed/fruit	sf			5.5	58.5	2
Populus alba	capsule	sf																8.75	49.5	5.7895		1.6216
Populus cf. alba	capsule	sf				1
Rubus spec.	seed/fruit	sf			1.5	8.5	2	1	0.4762	10		1	0.4902		0.8696	1.9231	112.273	2.5	14.5	184.21	0.5405	1.0811	1.5873		0.5	0.7692		0.5556
Salix spec.	capsule	sf				5.5			0.4762									1.875	5
density			28.5	0.3333	10	126.5	30.5	1	0.9524	10	0	1	0.4902	0	0.8696	1.9231	112.273	61.25	351.5	222.632	108.648	10.8108	3.9683	0	0.5	0.7692	0	0.5556	0	2.6087	0.4762	0.5405
nr. of species			2	1	4	8	3	1	2	1	0	1	1	0	1	1	1	5	7	5	4	3	2	0	1	1	0	1	0	1	1	1
woodland plants
Abies spec.	leaf	sf				0.5
Acer spec.	fruit	sf				0.5
Betula spec.	seed/fruit	sf				1.5													1												0.4762
Fagus sylvatica	cupule	sf																	0.5
Picea spec.	leaf	sf				1.5
Quercus spec.	seed/fruit	sf																		0.5263
Quercus spec.	fruit	sf																	2	1.0526
Quercus spec.	cupule	sf																		0.5263		4.8649
Quercus spec.	pericarp	sf																		4.7368
Sanicula europaea	seed/fruit	sf									0.4348
cf. Sanicula europaea	seed/fruit	sf																								1.5385
Tilia platyphyllos	seed/fruit	sf				0.5
density			0	0	0	4.5	0	0	0	0	0.4348	0	0	0	0	0	0	0	3.5	6.842	0	4.8649	0	0	0	1.5385	0	0	0	0	0.4762	0
nr. of species			0	0	0	5	0	0	0	0	1	0	0	0	0	0	0	0	3	1	0	1	0	0	0	1	0	0	0	0	1	0
woodland clearing edge, hedge, bush plants
Beta vulgaris	seed/fruit	sf	0.5
Fragaria cf. vesca	seed/fruit	sf			3	6
Hypericum cf. perforatum	seed/fruit	sf																	0.5
Juniperus spec.	leaf	sf				0.5
Prunus spec.	seed/fruit	sf																	1
cf. Rosa spec.	seed/fruit	sf																	2
Sambucus cf. nigra	seed/fruit	sf									0.4348								9.5
density			0.5	0	3	6.5	0	0	0	0	0.4348	0	0	0	0	0	0	0	13	0	0	0	0	0	0	0	0	0	0	0	0	0
nr. of species			1	0	1	2	0	0	0	0	1	0	0	0	0	0	0	0	4	0	0	0	0	0	0	0	0	0	0	0	0	0
grassland plants
cf. Arabidopsis thaliana	seed/fruit	sf																								1.5385
cf. Blackstonia spec.	seed/fruit	sf																	0.5
Centaurea cf. aspera	seed/fruit	sf																	0.5
Centaurea spec.	flower head	sf																	3
Myosotis cf. sylvatica	seed/fruit	sf				1
Onobrychis spec.	fruit	sf			0.5
cf. Sideritis spec.	seed/fruit	sf																		0.5263
Trifolium spec.	seed/fruit	sf	1
density			1	0	0.5	1	0	0	0	0	0	0	0	0	0	0	0	0	4	0.5263	0	0	0	0	0	1.5385	0	0	0	0	0	0
nr. of species			1	0	1	1	0	0	0	0	0	0	0	0	0	0	0	0	2	1	0	0	0	0	0	1	0	0	0	0	0	0
winter crop annual and flax weeds
Euphorbia cf. peplus	seed/fruit	sf			0.5	1
Fallopia convolvulus	seed/fruit	sf																	0.5
Geranium cf. rotundifolium	seed/fruit	sf	1.5
Oxalis spec.	seed/fruit	sf				0.5
density			1.5	0	0.5	1.5	0	0	0	0	0	0	0	0	0	0	0	0	0.5	0	0	0	0	0	0	0	0	0	0	0	0	0
nr. of species			1	0	1	2	0	0	0	0	0	0	0	0	0	0	0	0	1	0	0	0	0	0	0	0	0	0	0	0	0	0
summer crop annual weeds, annual ruderals
Amaranthus spec.	seed/fruit	sf				7
Arenaria spec.	seed/fruit	sf	28			0.5
Chenopodium spec.	seed/fruit	sf	2					31
Echinochloa cf. crus-galli	fruit	sf																	10
Echinochloa sp.	flower	sf						227.5
Echinochloa sp.	chaff	sf						18
Euphorbia cf. helioscopia	seed/fruit	sf																	0.5	0.5263
Malva sylvestris	seed/fruit	sf	0.5			0.5
Malva cf. sylvestris	seed/fruit	sf				24
Picris hieracioides s.l.	seed/fruit	sf	6.5	0.6667	9	17.5												0.625
Polygonum aviculare agg.	seed/fruit	sf	1		0.5	1													7.5							0.7692
Persicaria lapathifolia/maculosa	seed/fruit	sf				1.5
Stellaria media	seed/fruit	sf				1.5
density			38	0.6667	9.5	53.5	0	276.5	0	0	0	0	0	0	0	0	0	0.625	18	0.5263	0	0	0	0	0	0.7692	0	0	0	0	0	0
nr. of species			5	1	2	7	0	2	0	0	0	0	0	0	0	0	0	1	3	1	0	0	0	0	0	1	0	0	0	0	0	0
perennial ruderals
Anthriscus caucalis	seed/fruit	sf			0.5																					42.3077
cf. Arctium minus s.l.	seed/fruit	sf																		0.5263
cf. Datura spec.	seed/fruit	sf																	0.5
Daucus carota	seed/fruit	sf				7
Eleusine indica	seed/fruit	sf				46
Malva spec.	seed/fruit	sf				0.5
Papaver spec.	seed/fruit	sf			3.5	20
cf. Phacelia tanacetifolia	seed/fruit	sf				0.5
Polycnemum spec.	seed/fruit	sf																	1
Portulaca spec.	seed/fruit	sf			24	105	0.5			0.5	0.4348							1.25	17.5	27.3684
Rumex cf. crispus	fruit	sf				1
Saponaria cf. officinalis	seed/fruit	sf				0.5
Sonchus spec.	seed/fruit	sf	1			0.5		1.5																								0.5405
Verbena officinalis	seed/fruit	sf				0.5													4
density			1	0	28	181.5	0.5	1.5	0	0.5	0.4348	0	0	0	0	0	0	1.25	23	27.8947	0	0	0	0	0	42.3077	0	0	0	0	0	0.5405
nr. of species			1	0	3	10	1	1	0	1	1	0	0	0	0	0	0	1	4	2	0	0	0	0	0	1	0	0	0	0	0	1
potentially cultivated plants
Actinidia sp.	seed/fruit	sf			1	24.5			0.4762									0.625	8.5	3.1579
Cerealia indet.	pericarp	sf															0.4545
Citrullus cf. lanatus	seed/fruit	sf				0.5
Ficus carica	seed/fruit	sf	0.5	3	5	34	0.5			2	1.3043	1						1.875	14	5.7895	0.5405	112.973
Linum cf. usitatissimum	seed/fruit	sf				3.5
Solanum lycopersicum	seed/fruit	sf				3												0.625
Vitis vinifera	seed/fruit	sf																	2
Vitis spec.	seed/fruit	sf				2.5	0.5
density			0.5	3	6	68	1	0	0.4762	2	1.3043	1	0	0	0	0	0.4545	3.125	24.5	8.9474	0.5405	112.973	0	0	0	0	0	0	0	0	0	0
nr. of species			1	1	2	6	2	0	1	1	1	1	0	0	0	0	1	3	3	2	1	1	0	0	0	0	0	0	0	0	0	0
various unassigned plants
Ajuga spec.	seed/fruit	sf						4												0.5263
Apiaceae	seed/fruit	sf					0.5				0.4348
Asteraceae	seed/fruit	sf	2.5		1.5	1.5				1			1.4706		0.4348	0.7692							2.381			2.3077	1.6667	16.6667	0.5556	1.7391	1.9048	3.7838
Asteraceae	flower head	sf																									0.5556
cf. Avena spec.	seed/fruit	sf																								195.385
cf. Avena spec.	flower	sf																								51.5385
cf. Avena spec.	grain in chaff	sf																								70.7692
cf. Avena spec.	chaff	sf																								12.3077
Brassica spec.	seed/fruit	sf																								3.8462
Brassicaceae	seed/fruit	sf			1.5	0.5											276.364
Brassicaceae	fruit	sf																	0.5
cf. Brassicaceae	seed/fruit	sf																0.625	0.5
Carex spec.	seed/fruit	sf	6.5	1.6667			9	46.5		2.5			3.4314	125.882	356.522	153.462	1.8182	0.625	10	1.0526							0.5556			1.7391		14.0541
Carex spec.	fruit	sf	29			3.5		4.5											4.5		1.0811
cf. Carex spec.	seed/fruit	sf																													1.4286
Caryophyllaceae	seed/fruit	sf			0.5										0.4348		1.8182															6.4865
cf. Caryophyllaceae	seed/fruit	sf																										1.1111	6.6667		1.4286
Cerastium spec.	seed/fruit	sf																						0.6667		156.154
cf. Cirsium/Carduus	seed/fruit	sf																	1
Cupressus spec.	leaf	sf				1.5
Cyperaceae	seed/fruit	sf	29															0.625	1.5
Cyperaceae	fruit	sf		6												3.8462
Cyperaceae	chaff	sf	272
Epilobium spec.	seed/fruit	sf	81																0.5													1.6216
Euphorbia spec.	seed/fruit	sf	1		1.5	1
Fabaceae	seed/fruit	sf	1.5																0.5
Fabaceae	fruit	sf				0.5
Fallopia spec.	seed/fruit	sf	1
Fragaria/Potentilla	seed/fruit	sf																1.25	6.5
cf. Fragaria/Potentilla	seed/fruit	sf				1.5
Galium spec.	seed/fruit	sf																					1.5873			28.4615
Geranium spec.	seed/fruit	sf				1
Lamiaceae	seed/fruit	sf			0.5	1.5				0.5									1.5
cf. Lamiaceae	seed/fruit	sf																	0.5
Mentha spec.	seed/fruit	sf				0.5													1
Origanum spec.	seed/fruit	sf				1													1
Panicoideae	seed/fruit	sf	12													0.7692
Panicoideae	fruit	sf		1.6667		2
Poaceae	seed/fruit	sf			11	3	1.5	1.5					10.7843	0.5882				1.25	1				0.7937							9.5652	0.9524	4.8649
Poaceae	flower	sf	46.5					1.5					1.4706			0.3846		2.5	5.5							16.9231
Poaceae	fruit	sf			2.5	11.5					1.3043	0.5							1
Poaceae	chaff	sf		1	0.5	2.5
cf. Poaceae	seed/fruit	sf																								1.5385		13.3333
Polygonaceae	seed/fruit	sf	11.5																	1.5789						0.7692
Polygonum spec.	seed/fruit	sf		0.3333	1	1	0.5											1.875	24.5				0.7937
cf. Potentilla spec.	seed/fruit	sf						1
Ranunculus spec.	seed/fruit	sf																0.625	0.5
Rumex spec.	seed/fruit	sf	7.5								3.0435												0.7937
Rumex spec.	fruit	sf	3	0.3333		3
Sambucus spec.	seed/fruit	sf			2	6	1	0.5								0.3846		0.625		5.7895						0.7692						0.5405
cf. Senecio spec.	seed/fruit	sf																														0.5405
Silene spec.	seed/fruit	sf			5.5	4													3	1.5789
Solanaceae	seed/fruit	sf			1	4
Solanum spec.	seed/fruit	sf				1.5	1													0.5263									0.5556
cf. Solanum spec.	seed/fruit	sf			1
Stellaria spec.	seed/fruit	sf			1
cf. Stellaria spec.	seed/fruit	sf				0.5
Torilis spec.	seed/fruit	sf	0.5
density			504.5	11	31	53	13.5	59.5	0	4	4.7826	0.5	17.1569	126.471	357.391	159.615	280	10	65	11.0525	1.0811	0	6.3494	0.6667	0	540.769	2.7779	31.1111	7.7779	13.0434	5.7144	31.8919
nr. of species			12	6	12	20	6	5	0	3	3	1	3	2	3	6	3	8	14	6	1	0	5	1	0	8	2	3	3	3	4	7
various unassigned plants
Indeterminata	unknown	sf		0.3333	1	0.5	3		2.8571	2.5	3.0435	2	0.9804		0.4348			0.625	8	8.4211	5.9459	1.0811	1.5873			9.2308	7.7778	13.3333	7.7778	16.5217	2.381	3.7838
Indeterminata	seed/fruit	sf	9.5	7.3333	15.5	38	18.5	3	2.8571	1.5	3.0435	0.5	3.4314	1.7647	4.7826	9.2308	3.1818	12.5	22	4.7368	7.027	3.7838	11.9048	3.3333	9	32.3077	9.4444	1.6667	2.7778	2.6087	1.42858	18.3784
Indeterminata	fruit	sf				0.5
Indeterminata	capsule	sf																								3.0769
Indeterminata	leaf	sf																							2.5	5.3846
density			9.5	7.6666	16.5	39	21.5	3	5.7142	4	6.087	2.5	4.4118	1.7647	5.2174	9.2308	3.1818	13.125	30	13.1579	12.9729	4.8649	13.4921	3.3333	11.5	50	17.2222	15	10.5556	19.1304	3.80958	22.1622
density TOTAL			7084.5	64.3331	118	585	3834.5	353.5	2346.67	2496.5	224.783	352	458.333	5349.41	4198.26	3238.46	2640	103.75	805	347.368	123.243	133.514	874.604	16	28.5	1229.23	536.667	2565	598.334	183.478	387.619	1354.05
nr. of species TOTAL			35	15	32	72	27	15	15	15	16	10	10	14	15	19	15	25	54	22	6	5	19	6	5	23	10	10	11	13	17	21

## Sheet: sample information
feature	L-T2	L-T3	L-T5	P-T1	R-T2	T-T1	V-T1	V-T2
location	Lattes, Lironde	Lattes, Lez	Lattes, Canals Saint-Saveur	Camargue, Étang de la Grande Palun	Camargue, Canal du Japon	Camargue, Tourtoulen (Rhone)	Camargue, Étang de Vaccarès	Camargue, Étang de Vaccarès
coordinates	E 3° 55.206 N 43° 34.066	E 3° 53.7 N 43° 33.718	E 3° 54.421 N 43° 33.661	E 4° 49.105 N 43° 21.043	E 4° 40.64 N 43° 24.391	E 4° 42.222 N 43° 33.213	E 4° 38.156 N 43° 32.447	E 4° 38.315 N 43° 32.283
salinity (ppt)	-	-	0.3	11.7	32.8	0.6	32.9	32.9
Venice System for the classification of salinity	(fresh (limnetic))	(fresh (limnetic))	fresh (limnetic)	brackish (mesohaline)	saline (euhaline)	fresh (limnetic)	saline (euhaline)	saline (euhaline)
vegetation	L-T2-P1	L-T3-P2	L-T5-P2	P-T1-P5	R-T2-P4	T-T1-P5	V-T1-P3	V-T2-P1.1
(ordered from sample furthest from water source to sample closest (or in) water source)	Alisma cf. lanceolatum	Phragmites australis	Trifolium sp.	Phragmites australis	Phragmites australis	Quercus ilex	Limbarda crithmoides	Suaeda vera
	Juncus sp.	Onobrychis sp.	Lathyrus sp.	Baccharis halmifolia	Sarcocornia fruticosa	Populus alba	Tamarix gallica	Halimione portulacoides
	Typha cf. angustifolia	Malva multiflora	Phragmites australis	Juncus maritimus	Juncus maritimus	Laurus nobilis	cf. Cakile maritima	Sarcocornia fruticosa
	Cyperus sp.	Persicaria amphibia	Convolvulus cf. sepium	Apium graveolens	R-T2-P3	Ruscus aculeatus	Amaranthaceae, annual	Juncus maritimus
	Tamarix sp.	Arisolochia clematitis	Lythrum salicaria	P-T1-P4	Ruppia cf. cirrhosa	Hedera helix	cf. Salsola soda	Cerastium sp.
	Salix sp.	cf. Rubus sp.	Rubus sp.	Phragmites australis	Stuckenia pectinata	Quercus pubescens	Elytrigia sp.	Torilis nodosa
	Althaea officinalis	Lactuca sp.	Fraxinus excelsior	Halimione portulacoides	Phragmites australis	Galium aparine	Phragmites australis	Stellaria pallida
	Beta vulgaris	Rumex sp.	Cornus sanguinea	Sarcocornia fruticosa	Sarcocornia fruticosa	Arum italicum	Sarcocornia fruticosa	cf. Bromus hordaceus
	Lythrum salicaria	Sambucus ebulus	Aristolochia sp.	Elytrigia sp.	Juncus maritimus	Ulmus minor	Halimione portulacoides	cf. Lolium sp.
	Medicago sativa	Plantago lanceolata	L-T5-P1	Tamarix gallica	R-T2-P2	T-T1-P4	V-T1-P4	Hornungia procumbens
	Fabaceae (div.)	Convolvulus cf. sepium	Iris pseudacorus	Baccharis halmifolia	Ruppia cf. cirrhosa	Fraxinus angustifolia	Chaetomorpha sp.	Allium sp.
	Asteraceae (div.)	Lysimachia foemina	Humulus lupulus	P-T1-P3	Stuckenia pectinata	Laurus nobilis	Limbarda crithmoides	Geranium molle
	L-T2-P2	Papaver argemone	Althaea officinalis	Phragmites australis	Phragmites australis	Populus alba	Tamarix gallica	V-T2-P1.2
	Alisma cf. lanceolatum	Equisetum sp.	Equisetum sp.	Halimione portulacoides	R-T2-P1	Populus nigra	cf. Cakile maritima	Phragmites australis
	Juncus sp.	Asteraceae (div.)	Galium sp.	Sarcocornia fruticosa	Ruppia cf. cirrhosa	Cornus sanguinea	Amaranthaceae, annual	Tamarix gallica
	Typha cf. angustifolia	Fabaceae (div.)	Lythrum salicaria	Elytrigia sp.	Stuckenia pectinata	Hedera helix	cf. Salsola soda	Limbarda crithmoides
	Cyperus sp.	Caryophyllaceae	Fraxinus excelsior	Tamarix gallica	Phragmites australis	Quercus pubescens (leaves)	Elytrigia sp.	Ranunculus sp.
	Tamarix sp.	L-T3-P1	Tamarix sp.	Baccharis halmifolia		Ligustrum vulgare	Phragmites australis	Poa trivialis
	Salix sp.	Ceratophyllum sp.	Verbena officinalis	P-T1-P2		T-T1-P3	Sarcocornia fruticosa	Oenanthe sp.
	Althaea officinalis	Ludwigia peploides	Euphorbia sp.	Phragmites australis		Laurus nobilis	Halimione portulacoides	Sarcocornia fruticosa
	Beta vulgaris	Stuckenia pectinata	Apiaceae	Tamarix gallica		Quercus ilex	V-T1-P5	Chenopodium sp.
	Lythrum salicaria		Convolvulaceae	Baccharis halmifolia		Populus alba	none	Atriplex sp.
	Medicago sativa		Asteraceae	P-T1-P1		Amorpha ruticosa		Apium graveolens
	Fabaceae (div.)		Poaceae (div.)	Phragmites australis		Rubus ulmifolius		Baccharis halmifolia
	Asteraceae (div.)			Tamarix gallica		Hedera helix		Ionopsidium glastifolium
				Baccharis halmifolia		Ligustrum vulgare		V-T2-P2
						Cornus sanguinea		Sarcocornia fruticosa
						Quercus pubescens		Phragmites australis
						Fraxinus angustifolia		Tamarix gallica
						T-T1-P2		Salicornia europaea
						Rubus sp.		V-T2-P3
						Fraxinus angustifolia		Symphyotrichum squamatum
						Amorpha fruticosa		Phragmites australis
						Populus alba		Atriplex sp.
						Laurus nobilis		Limbarda crithmoides
						Quercus ilex		V-T2-P4
						Hedera helix		Phragmites australis
						Cornus sanguinea		Cakile maritima
						T-T1-P1		Salsola sp.
						Rubus sp.		cf. Spirobassia hirsuta
						Fraxinus angustifolia		Suaeda sp.
						Amorpha fruticosa		V-T2-P5
						Populus alba		none
						Laurus nobilis		V-T2-P6
						Quercus ilex		none
						Hedera helix
						Cornus sanguinea
