# Supplementary material for: Languedoc lagoon environments and man: Building a modern analogue botanical macroremain database for understanding the role of water and edaphology in sedimentation dynamics of archaeobotanical remains at the Roman port of Lattara (Lattes, France)
Source: PLoS One. 2020 Jun 18;15(6):e0234853. doi: 10.1371/journal.pone.0234853 (PMC7302497; doi:10.1371/journal.pone.0234853)
Supplement: S2 Table — Information about the processing oft he samples can be found in the second sheet. (XLSX) [file pone.0234853.s002.xlsx]

## Sheet: data
site name			Lattara	Lattara	Lattara	Lattara	Lattara	Lattara	Lattara	Lattara	Lattara	Lattara
feature			204	204	204	205	205	205	205	205	205	205
year			2016	2016	2016	2017	2017	2017	2017	2018	2018	2018
analyses by			Margaux Tillier	Margaux Tillier	Margaux Tillier	Émilie Delbois	Émilie Delbois	Émilie Delbois	Émilie Delbois	Bigna Steiner	Bigna Steiner	Bigna Steiner
volume (l)			10	10	10	1	1	1	8	2.6	1.28	1.35
sample nr.			204083-1	204089-1	204097-1	205013-1	205031-2	205038-1	205046-1	205124-1	205176-1	205176-3
	type	state	density (remain/l)
aquatic plants oligotrophic
Chara spec.	oogonium	sf						103		126.923	0.7812	0.7407
Chara spec.	gyrogonite	sf							25	51.1538	0.7812	0.7407
Chara/Nitella	oogonium	sf	17	29	1.6							0.7407
density			17	29	1.6	0	0	103	25	178.077	1.5624	2.2221
aquatic plants meso-/eutrophic
Ceratophyllum demersum	seed/fruit	sf				19
Groenlandia densa	seed/fruit	sf				10		234
Lemna minor	seed/fruit	sf				259	298
Nymphoides peltata	seed/fruit	sf				2
Potamogeton spec.	fruit	sf	23	2.1	0.6	9		5	0.125
Potamogeton spec.	seed/fruit	sf		1	0.1					1.1538
Ranunculus sp. aquatic	seed/fruit	sf	58	10	0.5	36	39	275			2.3438	1.4815
Ruppia maritima	seed/fruit	sf		1				2
Zannichellia palustris	seed/fruit	sf	27.2	3.1	0.2	11	2	728	0.125	4.6154
density			108.2	17.2	1.4	346	339	1244	0.25	5.7692	2.3438	1.4815
reed bed and sedge swamp plants
Alisma spec.	seed/fruit	sf	6	1						0.3846		1.4815
Alismataceae	seed/fruit	sf					1
Baldellia ranunculoides	seed/fruit	sf					2	23
Bolboschoenus maritimus	seed/fruit	sf		2		8
Bolboschoenus/Schoenoplectus	seed/fruit	sf								2.6923	1.5625	0.7407
Cladium mariscus	seed/fruit	sf								0.3846
Eleocharis palustris	seed/fruit	sf	8	2
Eleocharis spec.	seed/fruit	sf	3								168.75	192.593
Iris pseudacorus	seed/fruit	sf						1
Lycopus europaeus	seed/fruit	sf				2	6
Mentha aquatica	seed/fruit	sf				1	3
Sagittaria sagittifolia	seed/fruit	sf				1
Schoenoplectus spec.	seed/fruit	sf			0.1
Sparganium erectum	seed/fruit	sf				351
Typha spec.	seed/fruit	sf	3	1				6
density			20	6	0.1	363	12	30	0	3.4615	170.312	194.815
shore line pioneers, salt tolerant
Apium graveolens	seed/fruit	sf	4	4	0.1	9	15	44			0.7812
Apium cf. graveolens	seed/fruit	sf				7	21	4
Arthrocnemum/Salicornia/Sarcocornia	seed/fruit	sf	1	1		2		8
Atriplex littoralis	seed/fruit	sf						2
Ranunculus sardous	seed/fruit	sf								0.3846
Salicornia europaea	seed/fruit	sf		3
density			5	8	0.1	18	36	58	0	0.3846	0.7812	0
shore line pioneers
Cyperus longus	seed/fruit	sf	2	5		395	529	38	0.125
Cyperus spec.	seed/fruit	sf		1					0.125	1.5385	131.25	148.148
Persicaria hydropiper	seed/fruit	sf				1		1
Persicaria lapathifolia	seed/fruit	sf	5	0.1		36		4
Rumex palustris	seed/fruit	sf						1
Scirpus spec.	seed/fruit	sf	1
Urtica dioica	seed/fruit	sf				4	8	5				0.7407
density			8	6.1	0	436	537	49	0.25	1.5385	131.25	148.889
wetland plants unassigned
Amaranthaceae	seed/fruit	sf						1
Carex divisa/divulsa	seed/fruit	sf				38
Carex elata	seed/fruit	sf
Carex flava	seed/fruit	sf					21	5
Carex hirta/distans	seed/fruit	sf				2	6	2
Carex leporina	seed/fruit	sf
Carex paniculata	seed/fruit	sf				40
Carex riparia	seed/fruit	sf						1
Carex spec.	seed/fruit	sf								5.7692	266.406	494.074
Juncus spec.	seed/fruit	sf	375	13	0.1	3		320		138.462	500	518.519
Mentha arvensis	seed/fruit	sf					2
Oenanthe spec.	seed/fruit	sf									4.6875	16.2963
Plantago major	seed/fruit	sf	3									0.7407
Rumex sanguineus	seed/fruit	sf									3.9062	10.3704
density			378	13	0.1	83	29	329	0	144.231	775	1040
riparian woodland and carr plants
Nasturtium officinale	seed/fruit	sf	1			1	8	6
Nasturtium spec.	seed/fruit	sf	1
Solanum dulcamara	seed/fruit	sf						2
density			2	0	0	1	8	8	0	0	0	0
density TOTAL			538.2	79.3	3.3	1247	961	1821	25.5	333.461	1081.25	1387.41

## Sheet: sample information
samples	204083-1	204089-1	204097-1	205013-1	205031-2	205038-1	205046-1	205124-1	205176-1	205176-3
zone	204	204	204	205	205	205	205	205	205	205
datation				175/200	-25/15	175/200	~200 or later	-125, -75	-175, -125	-175, -125
year excavated and analysed	2016	2016	2016	2017	2017	2017	2017	2018	2018	2018
analyses by	Margaux Tillier	Margaux Tillier	Margaux Tillier	Émilie Delbois	Émilie Delbois	Émilie Delbois	Émilie Delbois	Bigna Steiner	Bigna Steiner	Bigna Steiner
sieving	wet-sieving	wet-sieving	wet-sieving	wet-sieving	wet-sieving	wet-sieving	wet-sieving	wash-over	wash-over	wash-over
0.25mm-fraction analysed	no	no	no	no	no	no	no	yes	yes	yes
